# Supplementary material for: Early clinical and laboratory markers associated with post-COVID respiratory syndrome: A retrospective analysis
Source: PLoS One. 2026 Mar 13;21(3):e0344371. doi: 10.1371/journal.pone.0344371 (PMC12987420; doi:10.1371/journal.pone.0344371)
Supplement: S1 Data — Anonymized dataset. (XLSX) [file pone.0344371.s001.xlsx]

## Sheet: Tabel 1
Study ID	Control/Case	Age	Sex	BMI
PC-01	Control	43	0	19.257
PC-02	Case	49	0	26.2976
PC-03	Case	27	0	35.4308
PC-04	Control	47	0	20.8117
PC-05	Control	65	0	23.7387
PC-06	Case	49	0	23.5294
PC-07	Control	27	1	25.3902
PC-08	Control	51	0	24.8016
PC-09	Control	42	0	22.4059
PC-10	Case	33	0	36.993
PC-11	Case	33	0	19.5918
PC-12	Control	32	0	35.713
PC-13	Control	42	0	23.8751
PC-14	Control	55	0
PC-15	Control	60	1	21.6441
PC-16	Control	71	1	39.9584
PC-17	Case	59	0	27.4348
PC-18	Case	53	0	25.7117
PC-19	Case	54	0	28.125
PC-20	Case	42	0	25.4694
PC-21	Case	32	0	28.7347
PC-22	Case	54	1	28.3987
PC-23	Case	36	0	29.7578
PC-24	Case	41	1	28.6501
PC-25	Case	21	1	21.5139
PC-26	Case	69	0	23.4375
PC-27	Case	31	0	28.0899
PC-28	Control	39	1	29.1363
PC-29	Case	65	0	23.6614
PC-30	Case	68	0	28.2828
PC-31	Case	45	0	21.5139
PC-32	Case	66	0	25.3906
PC-33	Control	32	1	27.9421
PC-34	Case	61	1	28.8889
PC-35	Control	37	0	24.677
PC-36	Case	72	0	21.7994
PC-37	Control	51	0	24.4898
PC-38	Control	42	0	43.5477
PC-39	Case	69	0	24.977
PC-40	Control	47	1	31.2386
PC-41	Control	53	0	31.9122
PC-42	Case	38	0	28.4082
PC-43	Control	35	1	41.2071
PC-44	Control	29	1	42.9687
PC-45	Control	40	1	40.8163
PC-46	Case	60	0	25.0593
PC-47	Case	65	1	22.8928
PC-48	Control	62	0	20.7031
PC-49	Control	61	1	24.974
PC-50	Case	60	1	26.4024
PC-51	Case	35	0	27.6817
PC-52	Case	43	0	29.0859
PC-53	Control	31	0	37.8329
PC-54	Control	59	1	24.974
PC-55	Control	56	0	22.2656
PC-56	Case	64	0	23.5294
PC-57	Case	50	0
PC-58	Case	37	1	26.3702
PC-59	Case	59	0
PC-60	Case	47	0	26.2976
PC-61	Control	40	0	27.9904
PC-62	Control	51	0	20.4294
PC-63	Case	64	0	22.8624
PC-64	Case	66	0	29.2969
PC-65	Control	67	0	38.0623
PC-66	Control	62	1	26.8136
PC-67	Control	31	0	33.6593
PC-68	Case	57	0	22.4913
PC-69	Case	56	0	25.8166
PC-70	Case	67	0	25.2595
PC-71	Case	58	1	28.6851
PC-72	Control	28	0	28.0557
PC-73	Case	40	0	23.6614
PC-74	Control	39	0	24.2215
PC-75	Control	44	0	51.6529
PC-76	Control	40	0	34.7178
PC-77	Control	50	1	26.0375
PC-78	Control	59	0	28.8889
PC-79	Control	76	0	21.5139
PC-80	Control	27	0	29.0548
PC-81	Case	51	0	27.6817
PC-82	Control	48	0	26.8136
PC-83	Case	57	1	29.6875
PC-84	Control	48	0	25.9095
PC-85	Control	69	0	24.9649

## Sheet: Tabel 2
Study ID	Control/Case	Sistole	Diastole	HR	Temp	RR	SpO2
PC-01	Control	120	90	70	36.2	20	98
PC-02	Case	153	93	110	38.1	24	95
PC-03	Case	124	80	100	36.5	25	98
PC-04	Control	130	84	88	36.5	22	98
PC-05	Control	112	72	91	36.2	24	92
PC-06	Case	109	60	97	36	20	98
PC-07	Control	120	70	76	36.5	20	96
PC-08	Control	122	74	66	36.4	24	94
PC-09	Control	180	106	123	38.7	24	99
PC-10	Case	120	63	95	36.2	30	78
PC-11	Case	109	70	93	36.2	20	97
PC-12	Control	120	80	96	37	25	93
PC-13	Control	125	84	84	36.3	20	97
PC-14	Control	126	71	80	36.4	20	97
PC-15	Control	120	80	80	36.5	20	98
PC-16	Control	147	75	116	35.1	22	96
PC-17	Case	140	98	121	37.6	30	99
PC-18	Case	119	70	87	37	24	98
PC-19	Case	133	76	64	36.2	24	99
PC-20	Case	120	80	91	36.5	20	98
PC-21	Case	91	71	133	36.7	24	98
PC-22	Case	121	76	64	36.3	26	97
PC-23	Case	120	80	90	36.5	25	99
PC-24	Case	85	42	66	36.2	20	97
PC-25	Case	127	80	144	37.5	45	98
PC-26	Case	162	92	132	36.2	38	70
PC-27	Case	116	71	78	36.2	47	94
PC-28	Control	110	70	90	36	20	98
PC-29	Case	180	90	65	37	26	89
PC-30	Case	192	99	102	36.7	22	100
PC-31	Case	117	70	98	36.3	30	97
PC-32	Case	154	92	94	37.8	23	100
PC-33	Control	120	70	64	36.5	20	98
PC-34	Case	131	81	84	38.7	24	87
PC-35	Control	130	70	84	38	30	93
PC-36	Case	150	90	75	36.7	22	99
PC-37	Control	158	88	84	36.8	24	96
PC-38	Control	140	90	108	36.7	24	98
PC-39	Case	185	100	92	36.7	28	96
PC-40	Control	138	81	113	36	18	94
PC-41	Control	160	97	112	36	20	94
PC-42	Case	120	80	90	36	20	95
PC-43	Control	155	99	120	36	22	97
PC-44	Control	111	65	93	36.2	43	95
PC-45	Control	124	79	98	36.5	20	98
PC-46	Case	115	65	70	36.5	20	96
PC-47	Case	140	80	103	36.4	20	98
PC-48	Control	148	77	114	37.8	24	98
PC-49	Control	121	75	94	36.5	20	99
PC-50	Case	114	75	112	36.8	23	90
PC-51	Case	150	80	113	36.5	26	94
PC-52	Case	110	72	59	36.5	26	98
PC-53	Control	134	90	98	36.5	20	98
PC-54	Control	140	90	71	36.2	21	97
PC-55	Control	147	74	95	36	28	85
PC-56	Case	170	80	78	36.5	24	95
PC-57	Case	141	90	99	36	28	97
PC-58	Case	97	72	110	36	20	98
PC-59	Case	130	90	160	36	20	98
PC-60	Case	131	88	116	36	30	95
PC-61	Control	133	71	91	37.9	24	95
PC-62	Control	120	71	80	36.7	20	98
PC-63	Case	127	72	106	36.7	24	95
PC-64	Case	137	65	82	36.5	24	99
PC-65	Control	150	70	90	36.4	22	98
PC-66	Control	126	91	91	36	22	96
PC-67	Control	137	87	135	36	20	96
PC-68	Case	120	80	82	36.5	20	99
PC-69	Case	128	72	90	36.5	24	98
PC-70	Case	131	89	79	36	22	98
PC-71	Case	137	82	78	36.3	20	99
PC-72	Control	110	80	125	36.3	24	90
PC-73	Case	134	79	90	36.2	38	86
PC-74	Control	130	75	85	36.7	20	96
PC-75	Control	130	90	90	36.2	20	97
PC-76	Control	140	90	80	36.2	20	98
PC-77	Control	102	59	104	36.6	22	98
PC-78	Control	112	89	97	36	21	100
PC-79	Control	120	80	92	37	20	98
PC-80	Control	130	90	97	38	28	95
PC-81	Case	115	79	99	36	28	95
PC-82	Control	135	86	101	38	24	97
PC-83	Case	100	60	98	36	42	91
PC-84	Control	130	80	94	36.5	22	98
PC-85	Control	177	81	67	37	20	97

## Sheet: Tabel 3
Study ID	Control/Case	Hb	Leu	AT	Neu%	Eos %	Bas%	Lim%	Mo%	NLR
PC-01	Control	13.9	5.12	234	28.7	2.2	0.1	55.6	13.3	0.516187
PC-02	Case	16.6	5.67	179	64.5	0.2	0.2	26.8	8.3	2.40672
PC-03	Case	13.3	9.78	374	84.8	0.1	0	9.8	4.2	8.65306
PC-04	Control	13.8	6.33	204	48.5	1.6	0	38.1	11.8	1.27297
PC-05	Control	14.4	6.71	272	72.3	0.4	0.1	23.6	3.7	3.06356
PC-06	Case	13.7	8.23	349	67	0.7	0.2	23.7	8.4	2.827
PC-07	Control	12.7	11	209	87.8	0.2	0	10.2	1.8	8.60784
PC-08	Control	13.9	4.47	179	65.8	0	0	28.6	5.6	2.3007
PC-09	Control	9.6	13.2	351	74.2	5.8	0.1	10.1	9.1	7.34653
PC-10	Case	5.1	7.36	263	90.4	0.1	0.1	6	3.4	15.0667
PC-11	Case	13.9	9.16	197	82.2	0	0.1	13.3	4.4	6.18045
PC-12	Control	14.2	8.11	495	66.9	0	0.1	26.8	6.2	2.49627
PC-13	Control	9.3	4.24	257	65.6	0	0.2	24.5	9.7	2.67755
PC-14	Control	12.7	5.27	138	52.9	0	0.2	32.1	14.8	1.64798
PC-15	Control	11.4	7.94	290	79.1	0.5	0.3	13.4	6.7	5.90299
PC-16	Control	11.9	6.45	382	45.9	0.6	0.2	37.9	14.6	1.21108
PC-17	Case	15.5	3.02	103	82.2	0	0	9.1	8.7	9.03297
PC-18	Case	12.2	8.43	183	79.2	0	0.1	13.4	6.7	5.91045
PC-19	Case	13.3	12.2	414	84.6	0	0	8.6	5.7	9.83721
PC-20	Case	15.2	5.3	178	65.7	0	0	24.8	9.5	2.64919
PC-21	Case	15	8.8	278	79.1	0	0.2	14.8	5.9	5.34459
PC-22	Case	12.3	6.93	583	80	0	0.1	17.9	2	4.46927
PC-23	Case	13.4	7.43	213	77	0	6.2	14	2.7	5.5
PC-24	Case	10	6.1	167	79.8	0.3	0.2	10.7	9	7.45794
PC-25	Case	11.9	9.59	179	92.7	0	0.1	4.8	2.4	19.3125
PC-26	Case	10.8	15.22	210	93.3	0	0.1	3.2	3.4	29.1562
PC-27	Case	14.9	16.1	273	91.4	0.3	0	4.4	2.9	20.7727
PC-28	Control	13.8	7.12	178	56.4	0	0.1	30.6	12.9	1.84314
PC-29	Case	13.2	13.1	337	86.6	0	0	6	6.4	14.4333
PC-30	Case	8.6	7.6	298	67.1	0	0.1	17.4	15.4	3.85632
PC-31	Case	15.3	11.4	304	74.3	0	0.4	14.6	10.7	5.08904
PC-32	Case	13.7	15.31	252	88	0	0.1	9	2.9	9.77778
PC-33	Control	11.6	34.5	271	81	0	0.1	12.8	6.1	6.32812
PC-34	Case	14.9	8.22	223	75.3	0	0.1	15.2	9.4	4.95395
PC-35	Control	14.2	17.57	297	91.4	0	0.2	3.9	4.5	23.4359
PC-36	Case	14.7	4.16	127	66.9	0	0.2	21.6	11.3	3.09722
PC-37	Control	14.4	6.28	226	74.4	0.6	0.2	16.2	8.6	4.59259
PC-38	Control	13.8	9.07	279	77	0.8	0.1	17.8	4.3	4.32584
PC-39	Case	8.5	8.96	392	91.6	0.1	0.1	4.5	3.7	20.3556
PC-40	Control	13.3	4.98	283	66.3	0	0.2	24.7	8.8	2.68421
PC-41	Control	16.1	6.12	204	61.5	0.2	0.2	26.5	11.6	2.32075
PC-42	Case	14.6	12.5	354	90.3	0	0	3.8	4.8	23.7632
PC-43	Control	10.9	18.4	376	86.2	0.1	0	8.6	2.2	10.0233
PC-44	Control	14.2	4.87	187	78.6	0	0	17.7	3.7	4.44068
PC-45	Control	13.2	6.18	406	65.9	0.2	0.5	25.6	7.8	2.57422
PC-46	Case	13.7	6.45	225	75.9	0	0.2	14.6	9.3	5.19863
PC-47	Case	13.2	7.14	285	57	0.4	0.7	29.4	12.5	1.93878
PC-48	Control	10.8	21	310	77.8	0.5	0.3	14.8	6.6	5.25676
PC-49	Control	11.1	6.51	265	80.2	0	0	15.5	4.3	5.17419
PC-50	Case	14.2	6.04	199	70.3	0	0.2	22.4	7.1	3.13839
PC-51	Case	15.3	17.77	338	93.3	0	0.2	3.6	2.9	25.9167
PC-52	Case	14.5	9.2	320	81.3	0	0.1	11.4	7.2	7.13158
PC-53	Control	14.3	12.4	238	80.8	0	0	10.3	8.3	7.84466
PC-54	Control	8.9	5.3	243	44.3	4.8	0.1	41	9.9	1.08049
PC-55	Control	11.2	7.88	253	77.9	0.3	0.1	9.8	11.9	7.94898
PC-56	Case	15.1	27.8	451	93.4	0	0	2.7	1.8	34.5926
PC-57	Case	13	7.74	416	74.7	0	0.3	17.2	7.8	4.34302
PC-58	Case	12.6	13.1	309	86.7	0	0	7.3	5.2	11.8767
PC-59	Case	13.6	5.97	154	80	0.2	0.2	13.9	5.7	5.7554
PC-60	Case	18	13.49	194	80.5	0	0.2	10.4	8.9	7.74038
PC-61	Control	13.5	4.89	185	80.6	0	0	13.3	6.1	6.06015
PC-62	Control	12.2	4.92	125	83.9	0	0	11.2	4.9	7.49107
PC-63	Case	13.9	5.42	192	64.3	0.6	0.2	22.9	12	2.80786
PC-64	Case	15.9	9.76	286	85.5	0	0.1	7.4	7	11.5541
PC-65	Control	14.5	5.06	172	72.5	0.2	0	17.2	10.1	4.21512
PC-66	Control	12.9	6.63	208	66.7	0.2	0.3	25	7.8	2.668
PC-67	Control	17.4	7.82	230	59.3	0.1	0.4	31.1	9.1	1.90675
PC-68	Case	15	8.25	282	66.1	0	0.1	23	10.8	2.87391
PC-69	Case	13.8	10.21	277	93.5	0	0.1	3.3	3.1	28.3333
PC-70	Case	15.1	10.1	227	78.6	0.1	0	9.2	11.5	8.54348
PC-71	Case	13.7	9.47	243	76.2	0.3	0.5	14.9	8.1	5.11409
PC-72	Control	15	6.28	252	84.4	0	0	10.8	4.8	7.81481
PC-73	Case	12.4	12.39	752	87.9	0.9	0.2	8.6	2.4	10.2209
PC-74	Control	15.3	15.3	175	87.2	0.1	0	6.9	5	12.6377
PC-75	Control	12.7	5.09	184	81.7	0	0.2	8.1	10	10.0864
PC-76	Control	14	7.98	211	67.2	0.5	0.3	22.6	9.4	2.97345
PC-77	Control	13.9	6.27	156	72.3	0	0	21.2	6.5	3.41038
PC-78	Control	14.3	8.85	332	81.1	0.3	0.2	13.4	5	6.05224
PC-79	Control	12.9	8	250	84.3	0.3	0.1	5.4	9.9	15.6111
PC-80	Control	15.9	8.36	170	92.5	0	0.1	5.6	1.8	16.5179
PC-81	Case	12	11.03	333	84.2	2.2	0.1	8.2	5.3	10.2683
PC-82	Control	15.9	8.61	209	92.3	0	0.1	5	2.6	18.46
PC-83	Case	14	5.56	174	70.3	0.4	0.2	23	6.1	3.05652
PC-84	Control	14.1	7.55	7.55	78.1	0	0.1	13.2	8.6	5.91667
PC-85	Control	13.1	5.83	205	67	2.7	0.2	13.2	16.9	5.07576

## Sheet: Tabel 4
Study ID	Control/Case	Na mEq/L	K mEq/L	Cl mEq/L	OT	PT	BUN	Cr	eGFR
PC-01	Control	133	3.7	107	52	58	7.47664	0.9	98
PC-02	Case	137		104.8	35	31	25.2336	2.5	29
PC-03	Case	132	3.5	99	50	121	10.27	0.9	108
PC-04	Control	139	3.3	108	30	69	24.7664	1	85
PC-05	Control	138	3.8	102	154	352	13.551	1.1	71
PC-06	Case	138	4.3	105	22	33	15.4206	0.9	96
PC-07	Control	138	4.1	108	15	10	4.205	0.5	157
PC-08	Control	134	3.9	99	111	43	15.87	0.9	95
PC-09	Control	138	3.7	105	16	36	46.72	9.5	6
PC-10	Case	130	5.2	89	13	11	85.046	22	3
PC-11	Case	133	3.3	97	55	107	50	1	92
PC-12	Control	136	3.4	102	60	99	11.214	0.7	139
PC-13	Control	125	4	95	19	14	16.8	1.3	64
PC-14	Control	132	4	98	182	90	11.6	1.4	54
PC-15	Control	136	3.1	98	28	25	10.2804	0.8	78
PC-16	Control	135	2.8	105	20	16	7.476	0.6	105
PC-17	Case	132	4.5	100	70	41	13	0.9	92
PC-18	Case	130	3.9	101	219	278	129.907	1	83
PC-19	Case	135	4.1	103	23	80	10.2804	0.7	125
PC-20	Case	133	3.8	99	59	61	12.1495	1.2	72
PC-21	Case	137	3.8	102	55	65	13.551	1	92
PC-22	Case	135	4.8	100	40	81	8.411	0.4	177
PC-23	Case	137	4	102	62	70	8.4	0.9	101
PC-24	Case	137	3.5	103	33	12	11.215	0.8	84
PC-25	Case	130	2.9	102	12	10	7.009	0.6	134
PC-26	Case	129	3.4	92	39	28	13.55	0.8	102
PC-27	Case	139	4.6	103	35	67	20.07	0.9	105
PC-28	Control	132	3.1	102	69	51	6.54206	0.8	85
PC-29	Case	141	4.5	103	42	33	22.429	1.3	59
PC-30	Case	130	4.2	95	46	39	15.42	0.7	119
PC-31	Case	132	4.6	96	45	56	17.757	1.1	77
PC-32	Case	132	4.4	96	43	36	14.018	1.3	59
PC-33	Control	136	4.2	99	29	19	8.8785	0.7	103
PC-34	Case	139	4	99	77	74	10.28	0.6	107
PC-35	Control	134	4.7	98	100	196	16.355	0.9	77
PC-36	Case	140	3.5	101	33	23	12.616	1	78
PC-37	Control	139	3.9	105	20	22	10.28	0.9	95
PC-38	Control	133	3.5	97	70	102	11.214	0.7	131
PC-39	Case	130	3.4	98	49	21	20.0935	0.8	102
PC-40	Control	134	3.6	100	19	32	11.2	0.7	95
PC-41	Control	131	3.9	95	89	116	10.2	0.7	125
PC-42	Case	138	4.1	100	79	100	17.2897	0.8	116
PC-43	Control	138	3	108	77	53	24.7664	0.5	149
PC-44	Control	133	4.2	101	44	77	9.813	0.5	155
PC-45	Control	133	3.4	97			8.87	0.7	99
PC-46	Case	130	3.7	98	73	88	12.13	0.9	91
PC-47	Case	135	3.5	102	24	19	12.616	0.9	67
PC-48	Control	135	3.7	100	12	9	16.882	1.2	65
PC-49	Control	136	3.6	101	35	28	6.53	0.6	108
PC-50	Case	132	4.3	96	65	58	16.8	0.9	68
PC-51	Case	138	4.9	102	61	110	16.82	1	90
PC-52	Case	120	7	87	68	100	47.196	1.1	78
PC-53	Control	134	3.5	97	100	131	7.47	0.9	105
PC-54	Control	138	4.5	111	21	12	5.60748	1.3	45
PC-55	Control	132	3.8	101	79	27	14.953	1	82
PC-56	Case	131	4.3	103	36	32	14.9533	1.2	65
PC-57	Case	125	5.2	90	22	37	26.63	1	84
PC-58	Case	135	3.9	105	43	30	14.0187	0.9	75
PC-59	Case	135	4.5	101	25	26	16.82	0.9	92
PC-60	Case	127	4.1	92	28	33	15.4206	0.9	96
PC-61	Control	132	2.7	99	110	171	10.2	0.8	114
PC-62	Control	141	3.6	105	31	28	14.93	0.8	108
PC-63	Case	129	4.8	102	19	21	22.8972	1.3	59
PC-64	Case	141	4.7	105	45	58	27.1028	0.9	90
PC-65	Control	135	3.8	100	17	29	13.07	1.2	64
PC-66	Control	133	3.8	97	26	31	13.08	0.8	77
PC-67	Control	137	3.2	99	46	65	8.41122	0.9	105
PC-68	Case	138	3.9	106	31	47	15.87	0.9	92
PC-69	Case	131	3.9	99	50	38	11.2	0.8	106
PC-70	Case	138	4.4	103	50	55	30.373	1	95
PC-71	Case	133	4.6	103	29	68	31.7757	0.7	91
PC-72	Control	139	4.2	106	69	53	18.3	0.9	108
PC-73	Case	135	3.8	93	44	100	6.54206	0.6	159
PC-74	Control	133	3.7	102	115	111	17.757	1.2	72
PC-75	Control	135	4.4	103	51	33	10.73	0.9	97
PC-76	Control	140	3.2	99	36	40	10.27	1	88
PC-77	Control	130	2.9	94	202	134	13.5514	0.8	81
PC-78	Control	132	3.9	100	87	87	11.215	0.7	91
PC-79	Control	131	4	99	47	43	21.93	0.9	87
PC-80	Control	136	3.8	9.8	34	43	12.149	1.1	85
PC-81	Case	142	3.9	104	74	88	33.177	1.3	62
PC-82	Control	133	4.4	97	104	215	19.63	0.8	110
PC-83	Case	131	3.9	101	60	69	16.3551	1.5	38
PC-84	Control	133	4.5	97	74	108	10.27	1.1	76
PC-85	Control	138	3.5	104	22	10	14.95	0.9	89

## Sheet: Tabel 5
Study ID	Control/Case	D-Dimer	CRP	Base Excess	HCO3	O2 Sat	pCO2	pH	pO2	Standard HCO3	Total CO2
PC-01	Control	300	3.5	-7	18	99.6	28.9	7.398	150	20.5	18.9
PC-02	Case	430	42.3	-1.2	24.9	83.9	46.2	7.335	53	23.3	26.3
PC-03	Case	420	199.8	-2.6	22.1	99.4	33.9	7.419	131.5	23.6	23.2
PC-04	Control	430	0.4	-5.9	17.8	99.9	23.5	7.483	204.6	21.8	18.5
PC-05	Control	510	102.9	.3.1	21	94.6	29.7	7.454	67.7	23.4	21.9
PC-06	Case	370	5.1	0.3	24.5	99.9	35	7.449	162	25.8	25.6
PC-07	Control	1830	1.6	-5.7	19.1	99.8	29.8	7.412	158.8	21.3	20
PC-08	Control	290	78.7	-2.8	21.7	99.5	32.7	7.427	132.9	23.4	22.7
PC-09	Control	2590	17.6	-5.8	18.5	99.9	27	7.441	194	21.2	19.4
PC-10	Case	1050	255.4	9.1	17.7	91.7	36.7	7.288	77.5	18.2	18.9
PC-11	Case	290	80.1	-3.2	21.9	91.2	35.6	7.393	62.5	22.7	23
PC-12	Control	850	32.4	-2.6	22.2	96.2	34.3	7.415	80.8	23.4	23.2
PC-13	Control	320	65.8	-6.8	17.8	98.3	26.6	7.429	106	20.6	18.6
PC-14	Control	680	11.8	-1.6	23.2	95.5	36.1	7.412	77.9	24	24.3
PC-15	Control	880	78.9	0.8	25.6	99.9	40	7.411	195.3	26.8	26.9
PC-16	Control	1490	1.8	-7.1	17.4	99.9	25.8	7.433	169.2	20.6	18.2
PC-17	Case	2420	94.8	-2	23.9	77	43.3	7.346	45.2	23.1	25.2
PC-18	Case	780	109.2	-5.8	18.3	99.9	25.8	7.455	197.6	21.4	19.1
PC-19	Case	610	0.6	0.5	25.6	96.9	39.6	7.41	86.3	25.6	26.6
PC-20	Case	410	38.7	-3.9	20.5	98.5	29.7	7.443	101.4	22.8	21.4
PC-21	Case	670	81.5	-5	20.1	96.8	32.3	7.397	86.1	21.9	21.1
PC-22	Case	2710	95.8	-0.1	25.4	96.1	43.1	7.373	84.8	24.8	26.7
PC-23	Case	350	76.9	-0.2	25.1	95.8	41.3	7.387	80.8	24.9	26.3
PC-24	Case	740	191.5	-4.7	20.3	99.9	32.8	7.396	189.4	21.8	32.8
PC-25	Case	1880	75.5	-11.8	13.4	95.9	21.7	7.392	82.6	16.8	14
PC-26	Case	7910	252.1	7.6	32.5	97.7	50.8	7.41	120.5	31.5	34
PC-27	Case	740	82	-2.8	22	94.5	34.4	7.409	72.5	23.1	23.1
PC-28	Control	560	14.7	-2.5	21.5	98	29.9	7.461	93.1	23.9	22.4
PC-29	Case	300	299.4	-3.1	21.3	99.1	30.9	7.442	118.5	23.3	22.2
PC-30	Case	2230	60.1	1.8	25.9	98.6	36.4	7.457	116.4	26.9	27
PC-31	Case	510	102.7	-6.3	18	98.4	26.3	7.44	103.5	21.3	18.8
PC-32	Case	600	247.1	-7.5	17.7	98.9	29.2	7.387	29.2	20	18.6
PC-33	Control	1120	97.3	0.3	24.5	99.5	35	7.449	197.2	25.6	25.5
PC-34	Case	1440	21.6	-0.5	25.3	99.9	29.5	7.495	201.6	25.3	23.9
PC-35	Control	1040	226.2	-0.5	24.5	99.3	38.7	7.405	141.5	24.9	25.6
PC-36	Case	370	4.2	2.2	26.5	99.4	38.6	7.441	129.5	27	27.7
PC-37	Control	450	127	-2.8	21.5	89.5	31.5	7.439	66.4	22.9	22.5
PC-38	Control	870	77.5	2.1	25.7	99.9	34.2	7.481	232	27.2	26.8
PC-39	Case	14230	49.4	-5.8	19	99.3	29.4	7.414	206.9	21	19.9
PC-40	Control	450	14.3	-0.4	23.8	51.9	41.7	7.381	28.9	23.8	26.2
PC-41	Control	290	16.8	-2.7	21.9	99.8	33.2	7.424	182.6	23.5	22.9
PC-42	Case	640	81.7	2.9	26	97.2	32	7.514	79.8	28.2	27
PC-43	Control	2700	0.6	-6.4	18.2	98.9	27.5	7.425	112	20.7	19
PC-44	Control	680	88.2	-4.2	21.4	98.5	36.8	7.368	112.3	22	22.5
PC-45	Control	400	69.6	-6.9	18.5	97.2	31.4	7.375	91.7	20.3	19.5
PC-46	Case	1280	67.7	-2.5	21.9	97	32.2	7.436	85.3	23.6	22.9
PC-47	Case	360	8.7	-5.2	19.6	97.5	30.4	7.413	92.9	21.7	20.5
PC-48	Control	1090	224.5	-1.4	23.3	96	35.5	7.42	78.2	24.2	24.3
PC-49	Control	280	115.4	-3.6	20.7	99.4	29.9	7.445	129.9	22.9	21.6
PC-50	Case	310	82.7	-5	18.9	99.3	26	7.466	119.6	22.4	19.7
PC-51	Case	840	146.6	2.9	27.7	62.1	43.2	7.411	33.2	26.6	29
PC-52	Case	310	61.7	-9.6	17	98.5	33.9	7.303	120.8	18.3	18
PC-53	Control	360	96.9	-1.8	22.6	96.9	33.4	7.435	83.4	24.1	33.4
PC-54	Control	2060	0.6	-5.6	19.7	95.8	32.9	7.381	92.9	20.8	20.7
PC-55	Control	890	99.7	-5	18.8	99.7	25.7	7.47	160.9	22.1	19.6
PC-56	Case	660	348.4	-0.7	23.1	96.4	31.3	7.472	76.6	25.3	24.1
PC-57	Case	310	51.9	-0.4	23.9	99.3	34.8	7.441	145.3	25.2	25
PC-58	Case	6790	39.4	-12.5	13.4	96.3	24.4	7.344	84.7	17.1	14.2
PC-59	Case	190	63.5	-4.1	21	98.9	33.8	7.397	118.2	22.3	22
PC-60	Case	320	165.7	-5.9	19.1	99.7	30.4	7.402	157.3	21.5	20
PC-61	Control	630	137.3	-1.1	23.3	98.4	34	7.439	102.5	24.7	24.3
PC-62	Control	1020	245.1	-2.1	22.1	96.9	31.6	7.449	85.2	23.7	23.1
PC-63	Case	1700	13.9	-7.3	18.1	96.8	30.6	7.376	98.6	19.7	19
PC-64	Case	820	158.7	-7.3	18.1	97.8	30.4	7.379	96.3	20.3	19
PC-65	Control	310	41.2	-5.3	19.7	95.8	31.1	7.404	78.5	21.7	20.6
PC-66	Control	360	109.3	-6.6	19	93.3	33.4	7.359	70.4	20.2	20.1
PC-67	Control	190	12.6	-5.2	19.4	97.7	29.2	7.427	91.9	21.8	20.3
PC-68	Case	190	75.8	-3.3	23	78.7	44.4	7.318	47.6	21.8	24.4
PC-69	Case	420	54.1	-2.4	23.4	63.5	42.4	7.346	36.6	22.2	24.7
PC-70	Case	35200	80	-2	23	99.5	36.8	7.4	143.8	23.8	24.2
PC-71	Case	1850	67.7	-4.9	19.5	99.9	28.4	7.44	199.6	22.1	20.4
PC-72	Control	1280	76.4	-6.2	19.2	96.1	32.5	7.375	83	20.8	20.2
PC-73	Case	4790	304.1	1.6	25.7	89.6	36.4	7.453	55.6	26.5	26.9
PC-74	Control	360	41.3	-3.8	20.6	99.1	30.3	7.437	116	22.9	21.5
PC-75	Control	470	58.7	-1.6	22.1	96.9	29.4	7.479	81.1	24.6	23
PC-76	Control	520	21.7	1.3	26.1	89.4	41.1	7.408	57.7	25.7	27.4
PC-77	Control	440	186	-5.6	19.1	95.5	28.9	7.423	74.6	21.5	20
PC-78	Control	720	124.1	-5.5	19.1	92.8	29.1	7.423	83.4	20.9	20
PC-79	Control	1380	113	-4.6	19.3	99.6	26.4	7.467	133.6	22.5	20.1
PC-80	Control	620	100.1	-1	25.6	53.3	51.1	7.304	32	25.6	27.1
PC-81	Case	28360	185.8	2.4	27.3	99.3	43.1	7.406	146.1	27	28.6
PC-82	Control	430	107.2	1.7	26.7	79.9	42.7	7.401	46.3	26.2	28
PC-83	Case	440	71.3	-1.9	22.9	99.4	35.9	7.41	132.5	23.9	24
PC-84	Control	970	94.5	-3	21.7	99.4	33.6	7.415	135.9	23.2	22.8
PC-85	Control	300	4.4	-2.1	23.2	98.1	38.8	7.381	109.6	23.5	24.4
